# Supplementary material for: Comparison of the Effect of Endurance, Strength and Endurance-Strength Training on Glucose and Insulin Homeostasis and the Lipid Profile of Overweight and Obese Subjects: A Systematic Review and Meta-Analysis
Source: Int J Environ Res Public Health. 2022 Nov 13;19(22):14928. doi: 10.3390/ijerph192214928 (PMC9690009; doi:10.3390/ijerph192214928)
Supplement: Supplementary file 1 [file ijerph-19-14928-s001.zip]

Archive with 58 entries (58 files):
- Figure S1.jpg
- Figure S10.jpeg
- Figure S11.jpg
- Figure S12.jpg
- Figure S13.jpg
- Figure S14.jpg
- Figure S15.jpg
- Figure S16.jpg
- Figure S17.jpg
- Figure S18.jpg
- Figure S19.jpg
- Figure S2.jpg
- Figure S20.jpg
- Figure S21.jpg
- Figure S22.jpg
- Figure S23.jpg
- Figure S24.jpg
- Figure S25.jpg
- Figure S26.jpg
- Figure S27.jpg
- Figure S28.jpg
- Figure S29.jpg
- Figure S3.jpg
- Figure S30.jpg
- Figure S31.jpg
- Figure S32.jpg
- Figure S33.jpg
- Figure S34.jpg
- Figure S35.jpg
- Figure S36.jpg
- Figure S37.jpg
- Figure S38.jpg
- Figure S39.jpg
- Figure S4.jpg
- Figure S40.jpg
- Figure S41.jpg
- Figure S42.jpg
- Figure S43.jpg
- Figure S44.jpg
- Figure S45.jpg
- Figure S46.jpg
- Figure S47.jpg
- Figure S48.jpg
- Figure S49.jpg
- Figure S5.jpg
- Figure S50.jpg
- Figure S51.jpg
- Figure S52.jpg
- Figure S53.jpg
- Figure S54.jpg
- Figure S55.jpg
- Figure S56.jpg
- Figure S6.jpg
- Figure S7.jpg
- Figure S8.jpg
- Figure S9.jpeg
- Table S1.pdf
- Table S2.pdf
